# Supplementary material for: Fe(III)-Complex-Imprinted Polymers for the Green Oxidative Degradation of the Methyl Orange Dye Pollutant
Source: Polymers (Basel). 2021 Sep 16;13(18):3127. doi: 10.3390/polym13183127 (PMC8468195; doi:10.3390/polym13183127)
Supplement: Supplementary file 1 [file polymers-13-03127-s001.zip]

Archive with 1 entries (1 files):
- polymers-1388071-supplementary.pdf
